# Supplementary material for: Deciphering Cis-Regulatory Element Mediated Combinatorial Regulation in Rice under Blast Infected Condition
Source: PLoS One. 2015 Sep 1;10(9):e0137295. doi: 10.1371/journal.pone.0137295 (PMC4556519; doi:10.1371/journal.pone.0137295)
Supplement: S1 Table — (XLS) [file pone.0137295.s003.xls]

## Sheet: Sheet1
Supplementary Information: S1 Table
					Number of CRE pairs after			CRE co-occurrence network statistics
Input Gene-set	Tissue	Number of up-regulated genes (promoters)	Promoter list (loci id)	Number of unique CREs identified	1st filter (COR > 1.5)	2nd filter (CpromE1E2 ≥ 3)	3rd filter (p < 0.05)	Nodes (CREs)	Edges (Co-occurring Interactions)	Number of Cliques	Clique size	Number of CREs in Cliques
WRKY	Leaf (4DPI)	20	LOC_Os05g39720.1, LOC_Os11g29870.1, LOC_Os02g26430.1, LOC_Os01g40430.1, LOC_Os01g61080.1, LOC_Os01g14440.1, LOC_Os09g25060.1, LOC_Os06g06360.1, LOC_Os01g51690.1, LOC_Os05g49620.1, LOC_Os05g27730.1, LOC_Os06g44010.1, LOC_Os01g40260.1, LOC_Os05g50610.2, LOC_Os01g53040.1, LOC_Os08g29660.1, LOC_Os11g02540.1, LOC_Os04g21950.1, LOC_Os01g60640.1, LOC_Os04g51560.1	200	3325	1064	260	110	260	38	3, 4	38
WRKY	Root (2DPI)	20	LOC_Os03g21710.1, LOC_Os05g39720.1, LOC_Os06g44010.1, LOC_Os02g26430.1, LOC_Os01g40430.1, LOC_Os01g40260.1, LOC_Os11g02470.1, LOC_Os05g50610.2, LOC_Os05g25770.1, LOC_Os07g48260.1, LOC_Os01g61080.1, LOC_Os01g46800.1, LOC_Os09g25060.1, LOC_Os01g60600.1, LOC_Os08g29660.1, LOC_Os09g16510.1, LOC_Os01g60640.1, LOC_Os05g46020.1, LOC_Os05g49620.1, LOC_Os05g27730.1	192	2986	1028	257	113	257	69	3	60
MYB	Leaf (4DPI)	18	LOC_Os06g43090.1, LOC_Os01g64360.1, LOC_Os09g01960.1, LOC_Os10g33810.1, LOC_Os04g43680.1, LOC_Os01g45090.1, LOC_Os05g35500.1, LOC_Os03g20090.1, LOC_Os08g33150.1, LOC_Os11g45740.1, LOC_Os12g37690.1, LOC_Os01g50110.1, LOC_Os01g19330.1, LOC_Os05g04820.1, LOC_Os07g48870.1, LOC_Os02g46030.1, LOC_Os01g06320.1, LOC_Os01g09640.1	187	3126	970	247	112	247	47	3, 4	54
MYB	Root (2DPI)	14	LOC_Os01g64360.1, LOC_Os01g52410.1, LOC_Os01g19330.1, LOC_Os10g33810.1, LOC_Os05g37060.1, LOC_Os04g43680.1, LOC_Os05g04210.1, LOC_Os02g40530.1, LOC_Os05g35500.1, LOC_Os06g14670.1, LOC_Os03g20090.1, LOC_Os01g49160.1, LOC_Os02g41510.1, LOC_Os09g23620.1	176	3272	1027	212	101	212	38	3, 4	47
ERF	Leaf (4DPI)	19	LOC_Os06g03670.1, LOC_Os04g52090.1, LOC_Os05g49010.1, LOC_Os05g34730.1, LOC_Os03g09170.1, LOC_Os08g36920.1, LOC_Os02g13710.1, LOC_Os04g46400.1, LOC_Os09g35010.1, LOC_Os02g43790.1, LOC_Os02g43820.1, LOC_Os01g07120.2, LOC_Os01g21120.1, LOC_Os04g32620.1, LOC_Os04g44670.1, LOC_Os01g73770.1, LOC_Os06g07030.1, LOC_Os10g41330.2, LOC_Os09g28440.1	197	3406	1293	347	121	347	76	3, 4	97
ERF	Root (2DPI)	23	LOC_Os06g03670.1, LOC_Os04g52090.1, LOC_Os04g48350.1, LOC_Os07g42510.1, LOC_Os05g34730.1, LOC_Os02g45450.1, LOC_Os09g35030.1, LOC_Os07g22730.1, LOC_Os03g09170.1, LOC_Os08g36920.1, LOC_Os01g73770.1, LOC_Os10g41330.2, LOC_Os05g41760.1, LOC_Os02g45420.1, LOC_Os02g52670.1, LOC_Os03g22170.1, LOC_Os02g54050.1, LOC_Os09g35010.1, LOC_Os02g43790.1, LOC_Os09g28440.1, LOC_Os02g43820.1, LOC_Os01g58420.1, LOC…	199	2904	988	261	118	261	44	3	55
NAC	Leaf (4DPI)	15	LOC_Os03g21030.1, LOC_Os01g60020.1, LOC_Os11g03370.1, LOC_Os12g41680.1, LOC_Os12g03050.1, LOC_Os08g44820.2, LOC_Os07g48550.1, LOC_Os06g46270.1, LOC_Os01g48446.1, LOC_Os03g60080.1, LOC_Os11g05614.1, LOC_Os05g37080.1, LOC_Os10g42130.1, LOC_Os07g12340.1, LOC_Os03g21060.1	168	2571	910	162	95	162	17	3, 4	31
NAC	Root (2DPI)	6	LOC_Os07g04560.1, LOC_Os01g60020.1, LOC_Os01g48446.1, LOC_Os12g05990.1, LOC_Os11g05614.1, LOC_Os05g37080.1	---	---	---	---	---	---	---	---	---
Chitin catabolic process	Leaf (4DPI)	11	LOC_Os01g47070.1, LOC_Os01g64110.1, LOC_Os02g39330.1, LOC_Os03g04060.1, LOC_Os06g51050.1, LOC_Os06g51060.1, LOC_Os09g32080.1, LOC_Os10g28080.1, LOC_Os10g39680.1, LOC_Os11g37950.1, LOC_Os11g37960.1	161	3262	1070	208	93	208	53	3, 4, 5	61
Chitin catabolic process	Root (2DPI)	3	LOC_Os01g64110.1, LOC_Os02g39330.1, LOC_Os10g39680.1	---	---	---	---	---	---	---	---	---
Response to stress	Leaf (4DPI)	23	LOC_Os01g04370.1, LOC_Os01g07120.2, LOC_Os01g32780.1, LOC_Os01g50700.1, LOC_Os01g72900.1, LOC_Os01g72910.1, LOC_Os01g73770.1, LOC_Os02g13800.1, LOC_Os02g47650.1, LOC_Os04g43680.1, LOC_Os04g48030.1, LOC_Os05g45410.1, LOC_Os05g48810.1, LOC_Os06g03670.1, LOC_Os06g11290.1, LOC_Os06g11610.1, LOC_Os06g35960.1, LOC_Os09g21710.1, LOC_Os09g28354.1, LOC_Os09g35010.1, LOC_Os11g26750.1, LOC_Os11g26780.1, LOC…	200	3174	1075	351	122	351	97	3	73
Response to stress	Root (2DPI)	12	LOC_Os01g73770.1, LOC_Os02g45450.1, LOC_Os02g47650.1, LOC_Os03g45280.1, LOC_Os04g43680.1, LOC_Os04g48350.1, LOC_Os05g45410.1, LOC_Os06g03670.1, LOC_Os08g39450.1, LOC_Os09g21710.1, LOC_Os09g35010.1, LOC_Os09g35030.1	170	3245	1005	210	90	210	45	3, 4	61
Defense response	Leaf (4DPI)	19	LOC_Os01g06740.1, LOC_Os01g06900.1, LOC_Os02g05960.1, LOC_Os02g06090.1, LOC_Os02g36140.2, LOC_Os03g17700.1, LOC_Os03g40194.1, LOC_Os03g60650.1, LOC_Os04g10160.1, LOC_Os04g11195.1, LOC_Os04g43440.1, LOC_Os06g11290.1, LOC_Os06g51050.1, LOC_Os08g10260.1, LOC_Os09g34160.1, LOC_Os11g11960.1, LOC_Os11g47180.1, LOC_Os12g36830.1, LOC_Os12g36850.1	180	2676	1149	287	111	287	88	3, 4, 5	63
Defense response	Root (2DPI)	12	LOC_Os02g05960.1, LOC_Os02g36140.2, LOC_Os02g36210.1, LOC_Os02g38392.1, LOC_Os03g17700.1, LOC_Os04g09920.1, LOC_Os04g10160.1, LOC_Os04g43440.1, LOC_Os11g10770.1, LOC_Os11g11960.1, LOC_Os12g36830.1, LOC_Os12g36850.1	160	2476	890	177	83	177	60	3, 4	47
GPCR signaling pathway	Leaf (4DPI)	26	LOC_Os01g36600.1, LOC_Os01g54700.1, LOC_Os01g57004.1, LOC_Os01g65760.1, LOC_Os01g70790.1, LOC_Os02g09960.1, LOC_Os02g35329.1, LOC_Os02g50570.1, LOC_Os03g51390.1, LOC_Os04g19960.1, LOC_Os04g52504.1, LOC_Os04g55159.1, LOC_Os05g13940.1, LOC_Os06g05470.1, LOC_Os06g06440.1, LOC_Os06g10520.1, LOC_Os06g46740.1, LOC_Os07g03120.1, LOC_Os07g33330.1, LOC_Os07g39680.1, LOC_Os08g44820.2, LOC_Os09g26144.1, LOC…	193	2907	973	291	122	291	48	3, 4	57
GPCR signaling pathway	Root (2DPI)	11	LOC_Os01g70790.1, LOC_Os02g13260.1, LOC_Os02g35329.1, LOC_Os02g50570.1, LOC_Os03g51390.1, LOC_Os05g50770.2, LOC_Os06g43780.1, LOC_Os07g34940.1, LOC_Os07g35330.1, LOC_Os07g39680.1, LOC_Os09g31090.2	161	3004	941	219	85	219	59	3, 4, 5, 6	54
